# Supplementary material for: The History of the Brazilian Sardine (Sardinella brasiliensis) Between Two Fishery Collapses: An Ecosystem Modeling Approach to Study Its Life Cycle
Source: Biology (Basel). 2024 Dec 27;14(1):13. doi: 10.3390/biology14010013 (PMC11763292; doi:10.3390/biology14010013)
Supplement: Supplementary file 1 [file biology-14-00013-s001.zip]

Archive with 1 entries (1 files):
- biology-3357322-supplementary.pdf
